# Supplementary material for: Identification of an Additional Metal-Binding Site in Human Dipeptidyl Peptidase III
Source: Int J Mol Sci. 2023 Aug 13;24(16):12747. doi: 10.3390/ijms241612747 (PMC10454320; doi:10.3390/ijms241612747)
Supplement: Supplementary file 1 [file ijms-24-12747-s001.zip]

Archive with 1 entries (1 files):
- ijms-2528845-supplementary.pdf
